# Supplementary material for: The evolutionary modifications of a GoLoco motif in the AGS protein facilitate micromere formation in the sea urchin embryo
Source: eLife. 2024 Dec 23;13:RP100086. doi: 10.7554/eLife.100086 (PMC11666239; doi:10.7554/eLife.100086)
Supplement: Figure 7—figure supplement 1—source data 1. [file elife-100086-fig7-figsupp1-data1.zip]

Archive with 5 entries (3 files):
- Figure 7_Supplement 1B_Source Data 1/
- Figure 7_Supplement 1B_Source Data 1/Figure7_Supplement1B_Source Data 2.pdf
- Figure 7_Supplement 1C_Source Data 1/
- Figure 7_Supplement 1C_Source Data 1/.DS_Store
- Figure 7_Supplement 1C_Source Data 1/Figure7_Supplement1C_Source Data 2.pdf
