# Supplementary material for: The evolutionary modifications of a GoLoco motif in the AGS protein facilitate micromere formation in the sea urchin embryo
Source: eLife. 2024 Dec 23;13:RP100086. doi: 10.7554/eLife.100086 (PMC11666239; doi:10.7554/eLife.100086)
Supplement: Figure 7—figure supplement 1—source data 4. [file elife-100086-fig7-figsupp1-data4.zip]

Archive with 6 entries (5 files):
- Figure 7 Supplement 1_Source data 4/
- __MACOSX/._Figure 7 Supplement 1_Source data 4
- Figure 7 Supplement 1_Source data 4/.DS_Store
- __MACOSX/Figure 7 Supplement 1_Source data 4/._.DS_Store
- Figure 7 Supplement 1_Source data 4/Figure7_Supplement1C_Source Data 1.tiff
- __MACOSX/Figure 7 Supplement 1_Source data 4/._Figure7_Supplement1C_Source Data 1.tiff
